# Supplementary material for: Survalytics: An Open-Source Cloud-Integrated Experience Sampling, Survey, and Analytics and Metadata Collection Module for Android Operating System Apps
Source: JMIR Mhealth Uhealth. 2016 Jun 3;4(2):e46. doi: 10.2196/mhealth.5397 (PMC4912681; doi:10.2196/mhealth.5397)
Supplement: Multimedia Appendix 3 [file mhealth_v4i2e46_app3.xlsx]

## Sheet: Question Examples
Table 1: Example questions
						responses_arr							ongoingquestion_arr
surveyname_str	surveyguid_str	ordinalposition_int	questionguid_str	questionprompt_str	questiontype_str	responseid_int	response_str	conditional_upon_questionguid_str	conditional_upon_responseid_int	delaybydays_int	deletequestion_str	conditionalbycountry_str	notificationtime_str
Diabetes Followup	DM1	10	DM1-NAME	Please enter your name:	text	1	Your name
Diabetes Followup	DM1	20	DM1-DRUGS	What diabetes drugs do you take?	checkboxes	1	Insulin
						2	Pills
						3	None/diet controlled
Diabetes Followup	DM1	30	DM1-ESTAVG	What is your average blood sugar?	slider	1	50
						2	300
Diabetes Followup	DM1	40	DM1-FOLLOWUP	How often do you see a doctor for diabetes followup?	buttons	1	Monthly
						2	Every 3 months
						3	Every 6 months
						4	Once a year
Diabetes Daily	DMDAILY	100	DMDAILY-CURRENT	What was your last blood sugar?	slider	1	50						DLY1100
						2	300						Dly1800
		101	DELETEDMDAILY								DMDAILY-CURRENT
Diabetes Daily	DMDAILY	110	DMDAILY-CURRENT2	What was your last blood sugar?	slider	1	50						dly1900
						2	300						sun1200
Diabetes Followup	DM1	50	DM1-EASE	After a week using the app, please rate how easy it is to use:	buttons	1	Monthly			7
						2	Every 3 months
						3	Every 6 months
						4	Once a year
Diabetes Followup	DM1	60	DM1-MONTHLYFU	Is monthly followup too much?	buttons	1	Yes	DM1-FOLLOWUP	1
						0	No

## Sheet: Sheet20
						responses_arr							ongoingquestion_arr
surveyname_str	surveyguid_str	ordinalposition_int	questionguid_str	questionprompt_str	questiontype_str	responseid_int	response_str	conditional_upon_questionguid_str	conditional_upon_responseid_int	delaybydays_int	deletequestion_str	conditionalbycountry_str	notificationtime_str
Diabetes Daily	DMDAILY	100	DMDAILY-CURRENT	What was your last blood sugar?	slider	1	50						DLY1100
						2	300						Dly1800
													DLY1900
